# Supplementary material for: Depth of response is a significant predictor for long-term outcome in advanced gastric cancer patients treated with trastuzumab
Source: Oncotarget. 2017 Mar 10;8(19):31169–79. doi: 10.18632/oncotarget.16099 (PMC5458198; doi:10.18632/oncotarget.16099)
Supplement: Supplementary file 2 [file oncotarget-08-31169-s002.xlsx]

## Sheet: Sheet1
		Supplementary Table 3. Comparison of clinicopathologic features of patients categorized by cutoff value on ETS or DpR (N = 61)
			Early Tumor Shrinkage					Depth of Response
			< 30% (n=23)		≥ 30% (n=38)			< 45% (n=24)		≥ 45% (n=37)
		Characteristics	No.	%	No.	%	P	No.	%	No.	%	P
		Age
		Median	60		60.5			60		62
		Range	41 - 80		33 - 80			38 - 80		33 - 80
		Sex					0.371					0.339
		Male	9	39.1	12	31.6		17	70.8	23	62.2
		Female	14	60.9	26	68.4		7	29.2	14	37.8
		ECOG performance status					0.046					0.026
		0	8	34.8	23	60.5		8	33.3	23	62.2
		≥ 1	15	65.2	15	39.5		16	66.7	14	37.8
		WHO classification					0.843					0.509
		Adenocarcinoma well differentiated	2	8.7	3	7.9		1	4.2	4	10.8
		Adenocarcinoma moderately differentiated	15	65.2	22	57.9		17	70.8	20	54.1
		Adenocarcinoma poorly differentiated	5	21.7	9	23.7		5	20.8	9	24.3
		Signet ring cell	1	4.3	4	10.5		1	4.2	4	10.8
		Prior gastrectomy					0.337					0.876
		Subtotal gastrectomy	4	17.4	4	10.5		3	12.5	5	13.5
		Total gastrectomy	4	17.4	3	7.9		3	12.5	4	10.8
		Not done	15	65.2	31	81.6		18	75	28	75.7
		Primary tumor location					0.208					0.172
		Gastroesophageal junction	0	0	4	10.5		0	0	4	10.8
		Cardia	3	13	7	18.4		3	12.5	7	18.9
		Body/Antrum	20	87	27	71.1		21	87.5	26	70.3
		HER2 overexpression by IHC					0.042					0.003
		2+	9	39.1	6	15.8		11	45.8	4	10.8
		3+	14	60.9	32	84.2		13	54.2	33	89.2
		HER2/CEP17 ratio by SISH or FISH					0.335					0.076
		2.0-4.69	7	30.4	4	10.5		9	37.5	2	5.4					`
		≥4.7	5	21.7	6	15.8		5	20.8	6	16.2
		Not determined	11	47.8	28	73.7		10	41.7	29	78.4
		Metastatic location
		Lymph node	16	69.6	31	81.6	0.22	17	70.8	30	81.1	0.266
		Liver	11	47.8	16	42.1	0.432	14	58.3	13	35.1	0.064
		Peritoneum	7	30.4	10	26.3	0.474	8	33.3	9	24.3	0.315
		Lung	5	21.7	3	7.9	0.121	4	16.7	4	10.8	0.508
		Bone	2	8.7	3	7.9	0.912	2	8.3	3	8.1	0.975
		Chemotherapy regimen					0.299					0.689
		Herceptin + FP	2	8.7	7	18.4		3	12.5	6	16.2
		Herceptin + XP	21	91.3	31	81.6		21	87.5	31	83.8
		Progression-free survival, months					0.076					0.007
		Median	6.6		8.7			6.3		9
		95% CI	4.1 - 9.0		7.1 - 10.3			4.0 - 8.5		4.5 - 13.5
		Overall survival, months					0.109					0.006
		Median	14.1		19.2			13.1		23.5
		95% CI	9.7 - 18.5		10.1 - 28.3			9.3 - 16.9		12.4 - 34.6
		Abbreviations : CI, confidence interval; ECOG, Eastern Cooperative Oncology Group; WHO, World Health Organization; HER2, human epidermal growth factor receptor 2; IHC, immunohistochemistry; CEP17, chromosome 17 centromere; SISH, silver in situ hybridization; FISH, fluoroscence in situ hybridization; FP, 5-FU+Cisplatin; XP, Xeloda+Cisplatin.
